# Supplementary material for: Revisiting the Determination of the Degree of Deacetylation Using Potentiometric Titration: A New Equation for Modified Chitosan
Source: Molecules. 2024 Jun 21;29(13):2962. doi: 10.3390/molecules29132962 (PMC11242947; doi:10.3390/molecules29132962)
Supplement: Supplementary file 1 [file molecules-29-02962-s001.zip]

Archive with 1 entries (1 files):
- molecules-3036601-supplementary.pdf
